# Supplementary material for: Complex tsunamigenic near-trench seafloor deformation during the 2011 Tohoku–Oki earthquake
Source: Nat Commun. 2023 Jun 5;14:3260. doi: 10.1038/s41467-023-38970-z (PMC10241807; doi:10.1038/s41467-023-38970-z)
Supplement: Supplementary file 3 — Source Data [file 41467_2023_38970_MOESM3_ESM.xlsx]

## Sheet: Fig.2a
Match number	Latitude of sliding window centres	Longitude of sliding window centres
1	38.0509	143.558
2	38.0707	143.611
3	38.0893	143.665
4	38.1074	143.717
5	38.1238	143.77
6	38.1401	143.823
7	38.1548	143.876
8	38.171	143.929
9	38.1906	143.981
10	38.208	144.036
11	38.2198	144.089
12	38.2335	144.142
13	38.2489	144.195
14	38.2671	144.246
15	38.2812	144.3
16	38.2935	144.353
17	38.3068	144.407

## Sheet: Fig.2b
Distance to trench/m	Depth/m	Tsunami inversion uplift (20km)/m	Tsunami inversion uplift (40km)/m
-40000	-4121.76	5.75043	5.08747
-39900	-4136.31	5.75398	5.08393
-39800	-4139.51	5.75497	5.08102
-39700	-4147.91	5.75379	5.07866
-39600	-4152.61	5.75261	5.07629
-39500	-4161.56	5.75143	5.07393
-39400	-4170.06	5.75025	5.07157
-39300	-4170.96	5.74907	5.0692
-39200	-4175.26	5.74788	5.06684
-39100	-4178.16	5.7467	5.06448
-39000	-4182.56	5.74552	5.06211
-38900	-4186.46	5.74434	5.05975
-38800	-4191.61	5.74316	5.05739
-38700	-4198.76	5.73614	5.05502
-38600	-4208.66	5.72905	5.05266
-38500	-4214.86	5.72196	5.0503
-38400	-4222.36	5.71487	5.04793
-38300	-4229.96	5.70778	5.04557
-38200	-4238.26	5.70069	5.04321
-38100	-4244.86	5.6936	5.04084
-38000	-4246.76	5.68651	5.03848
-37900	-4256.46	5.67942	5.03612
-37800	-4267.66	5.67233	5.03375
-37700	-4266.06	5.66422	5.03036
-37600	-4278.11	5.65476	5.02564
-37500	-4284.66	5.64531	5.02091
-37400	-4274.56	5.63586	5.01618
-37300	-4280.06	5.6264	5.01146
-37200	-4298.56	5.61695	5.00673
-37100	-4309.56	5.6075	5.002
-37000	-4319.11	5.59804	4.99728
-36900	-4329.46	5.58859	4.99255
-36800	-4342.36	5.57914	4.98782
-36700	-4358.61	5.56968	4.9831
-36600	-4374.96	5.55919	4.97837
-36500	-4387.86	5.54855	4.97364
-36400	-4400.21	5.53792	4.96892
-36300	-4410.51	5.52728	4.96419
-36200	-4412.46	5.51665	4.95946
-36100	-4411.61	5.50601	4.95474
-36000	-4411.66	5.49538	4.95001
-35900	-4411.26	5.48474	4.94528
-35800	-4410.96	5.47411	4.94056
-35700	-4412.36	5.46347	4.93583
-35600	-4420.16	5.45166	4.9311
-35500	-4432.91	5.43748	4.92638
-35400	-4437.36	5.4233	4.92165
-35300	-4443.01	5.40912	4.91692
-35200	-4454.66	5.39494	4.9122
-35100	-4464.36	5.38076	4.90747
-35000	-4469.81	5.36658	4.90274
-34900	-4469.36	5.3524	4.89802
-34800	-4468.86	5.33822	4.89329
-34700	-4488.26	5.32404	4.88856
-34600	-4507.66	5.30986	4.88384
-34500	-4517.56	5.29292	4.87911
-34400	-4524.16	5.2752	4.87438
-34300	-4535.36	5.25747	4.86966
-34200	-4553.66	5.23975	4.86493
-34100	-4560.06	5.22202	4.8602
-34000	-4563.26	5.2043	4.85548
-33900	-4592.66	5.18657	4.85075
-33800	-4585.61	5.16885	4.84602
-33700	-4611.16	5.15112	4.8413
-33600	-4631.86	5.1334	4.83657
-33500	-4643.56	5.1154	4.83184
-33400	-4655.51	5.0965	4.82712
-33300	-4669.01	5.07759	4.82239
-33200	-4688.76	5.05868	4.81766
-33100	-4707.76	5.03978	4.81294
-33000	-4718.41	5.02087	4.80821
-32900	-4731.16	5.00196	4.80348
-32800	-4739.51	4.98306	4.79876
-32700	-4751.96	4.96415	4.79403
-32600	-4767.46	4.94524	4.7893
-32500	-4783.71	4.92634	4.78458
-32400	-4791.56	4.90937	4.77805
-32300	-4804.06	4.89333	4.77067
-32200	-4815.86	4.8773	4.76328
-32100	-4823.76	4.86126	4.7559
-32000	-4837.36	4.84522	4.74851
-31900	-4849.66	4.82919	4.74113
-31800	-4860.01	4.81315	4.73374
-31700	-4870.06	4.79711	4.72636
-31600	-4882.86	4.78107	4.71897
-31500	-4902.06	4.76504	4.71159
-31400	-4918.91	4.749	4.7042
-31300	-4938.06	4.73296	4.69682
-31200	-4947.86	4.71693	4.68943
-31100	-4952.56	4.70089	4.68204
-31000	-4959.21	4.68485	4.67466
-30900	-4946.31	4.66196	4.66727
-30800	-4933.56	4.63833	4.65989
-30700	-4947.86	4.61469	4.65133
-30600	-4957.26	4.59106	4.64247
-30500	-4958.16	4.56743	4.63361
-30400	-4957.36	4.54379	4.62475
-30300	-4941.26	4.52016	4.61588
-30200	-4926.81	4.49653	4.60702
-30100	-4930.61	4.47698	4.59816
-30000	-4945.86	4.46221	4.5893
-29900	-4957.86	4.44744	4.58188
-29800	-4958.96	4.43267	4.57716
-29700	-4961.76	4.4179	4.57243
-29600	-4974.86	4.40313	4.5677
-29500	-4984.86	4.38836	4.56298
-29400	-4994.01	4.37359	4.55825
-29300	-5003.36	4.3587	4.55352
-29200	-4959.86	4.33802	4.5488
-29100	-4952.66	4.31734	4.54407
-29000	-4965.61	4.29666	4.53934
-28900	-4977.76	4.27598	4.53462
-28800	-4951.26	4.2553	4.53052
-28700	-4954.86	4.23462	4.52658
-28600	-4965.01	4.21395	4.52264
-28500	-4981.91	4.19327	4.5187
-28400	-4993.46	4.17088	4.51476
-28300	-4993.76	4.14725	4.51083
-28200	-4997.96	4.12361	4.50541
-28100	-5002.36	4.09998	4.49832
-28000	-5002.36	4.07951	4.49123
-27900	-5007.16	4.06474	4.48414
-27800	-5008.36	4.04997	4.47705
-27700	-5005.81	4.0352	4.46996
-27600	-5004.46	4.02043	4.46287
-27500	-5003.16	4.00566	4.45578
-27400	-5009.76	3.99089	4.44869
-27300	-5035.66	3.97612	4.4416
-27200	-5053.96	3.96135	4.43451
-27100	-5057.91	3.9482	4.42634
-27000	-5057.76	3.9352	4.41807
-26900	-5063.41	3.9222	4.4098
-26800	-5068.06	3.9092	4.40153
-26700	-5071.06	3.89621	4.39326
-26600	-5072.36	3.88321	4.38498
-26500	-5075.41	3.87021	4.37671
-26400	-5077.86	3.85721	4.36844
-26300	-5083.21	3.84421	4.36017
-26200	-5091.96	3.83121	4.3519
-26100	-5101.06	3.81908	4.34363
-26000	-5108.96	3.80844	4.33535
-25900	-5122.06	3.79781	4.32708
-25800	-5126.46	3.78717	4.31881
-25700	-5132.86	3.77654	4.31054
-25600	-5140.46	3.7659	4.30227
-25500	-5150.46	3.75527	4.294
-25400	-5156.96	3.74463	4.28572
-25300	-5158.06	3.734	4.27745
-25200	-5167.71	3.72336	4.26918
-25100	-5177.41	3.71273	4.26091
-25000	-5189.61	3.70689	4.25264
-24900	-5201.86	3.70216	4.24437
-24800	-5216.56	3.69743	4.23609
-24700	-5225.76	3.69271	4.22782
-24600	-5233.11	3.68798	4.21955
-24500	-5244.36	3.68325	4.21128
-24400	-5251.71	3.67853	4.20301
-24300	-5259.66	3.6738	4.19474
-24200	-5270.86	3.66907	4.18646
-24100	-5281.76	3.66435	4.17819
-24000	-5294.06	3.66023	4.16961
-23900	-5305.56	3.65787	4.16016
-23800	-5316.16	3.65551	4.15071
-23700	-5326.56	3.65314	4.14125
-23600	-5332.16	3.65078	4.1318
-23500	-5338.26	3.64842	4.12235
-23400	-5344.16	3.64605	4.11289
-23300	-5363.81	3.64369	4.10344
-23200	-5379.66	3.64133	4.09399
-23100	-5380.16	3.63896	4.08453
-23000	-5394.31	3.6366	4.07508
-22900	-5427.76	3.63758	4.06465
-22800	-5427.26	3.63995	4.05382
-22700	-5436.71	3.64231	4.04299
-22600	-5450.21	3.64467	4.03216
-22500	-5480.36	3.64704	4.02132
-22400	-5486.01	3.6494	4.01049
-22300	-5494.46	3.65176	3.99966
-22200	-5520.06	3.65413	3.98883
-22100	-5530.86	3.65649	3.978
-22000	-5538.36	3.65885	3.96717
-21900	-5544.21	3.66122	3.95633
-21800	-5554.16	3.66358	3.9455
-21700	-5562.81	3.66594	3.93489
-21600	-5568.76	3.66831	3.92899
-21500	-5567.66	3.67067	3.92308
-21400	-5566.36	3.67303	3.91717
-21300	-5570.16	3.6754	3.91126
-21200	-5570.06	3.67776	3.90535
-21100	-5569.56	3.68012	3.89944
-21000	-5572.01	3.68249	3.89354
-20900	-5566.76	3.68485	3.88763
-20800	-5564.41	3.69025	3.87815
-20700	-5562.86	3.69763	3.86633
-20600	-5562.31	3.70502	3.85452
-20500	-5561.06	3.7124	3.8427
-20400	-5558.86	3.71979	3.83088
-20300	-5556.86	3.72717	3.81907
-20200	-5557.56	3.73456	3.80886
-20100	-5568.66	3.74194	3.80295
-20000	-5574.56	3.74933	3.79705
-19900	-5570.16	3.75671	3.79114
-19800	-5566.21	3.7641	3.78492
-19700	-5574.96	3.77148	3.77311
-19600	-5582.56	3.77887	3.76129
-19500	-5585.46	3.78626	3.74947
-19400	-5585.46	3.79364	3.73766
-19300	-5581.91	3.80103	3.72584
-19200	-5578.26	3.80841	3.71402
-19100	-5584.66	3.81686	3.70221
-19000	-5591.46	3.82572	3.69039
-18900	-5597.26	3.83459	3.68218
-18800	-5608.56	3.84345	3.67627
-18700	-5614.61	3.85231	3.67036
-18600	-5622.01	3.86117	3.66445
-18500	-5627.96	3.87004	3.65855
-18400	-5634.36	3.8789	3.65264
-18300	-5643.51	3.88694	3.64673
-18200	-5654.56	3.89284	3.64082
-18100	-5667.96	3.89875	3.63491
-18000	-5687.76	3.90466	3.629
-17900	-5709.96	3.91057	3.6231
-17800	-5733.86	3.91648	3.61719
-17700	-5766.46	3.92239	3.61128
-17600	-5771.41	3.92829	3.60425
-17500	-5778.51	3.9342	3.59716
-17400	-5799.11	3.94011	3.59007
-17300	-5821.41	3.94602	3.58298
-17200	-5845.86	3.95193	3.57589
-17100	-5847.36	3.95784	3.5688
-17000	-5843.96	3.96374	3.56171
-16900	-5858.66	3.96965	3.55462
-16800	-5877.96	3.97556	3.54753
-16700	-5890.96	3.98147	3.54044
-16600	-5903.86	3.98831	3.53335
-16500	-5915.96	3.99659	3.52626
-16400	-5929.46	4.00486	3.51917
-16300	-5945.46	4.01313	3.51208
-16200	-5956.26	4.0214	3.50499
-16100	-5966.36	4.02967	3.4979
-16000	-5980.06	4.03794	3.49081
-15900	-5990.56	4.04622	3.48372
-15800	-6001.61	4.05449	3.47663
-15700	-6026.16	4.06276	3.46954
-15600	-6052.96	4.07103	3.46245
-15500	-6080.21	4.07731	3.45736
-15400	-6086.76	4.08322	3.45263
-15300	-6090.86	4.08912	3.4479
-15200	-6120.76	4.09503	3.44318
-15100	-6141.01	4.10094	3.43845
-15000	-6161.76	4.10685	3.43372
-14900	-6173.76	4.11276	3.429
-14800	-6189.16	4.11866	3.42427
-14700	-6240.46	4.12457	3.41954
-14600	-6271.11	4.13048	3.41482
-14500	-6297.91	4.13535	3.41009
-14400	-6300.56	4.13772	3.40536
-14300	-6297.96	4.14008	3.40064
-14200	-6300.36	4.14244	3.39591
-14100	-6339.01	4.14481	3.39118
-14000	-6344.41	4.14717	3.38646
-13900	-6343.76	4.14953	3.38173
-13800	-6368.56	4.1519	3.377
-13700	-6366.76	4.15426	3.37228
-13600	-6364.06	4.15662	3.36755
-13500	-6365.61	4.15899	3.36282
-13400	-6360.66	4.1596	3.35985
-13300	-6348.76	4.1596	3.35748
-13200	-6348.51	4.1596	3.35512
-13100	-6349.06	4.1596	3.35276
-13000	-6337.56	4.1596	3.35039
-12900	-6330.01	4.1596	3.34803
-12800	-6325.36	4.1596	3.34567
-12700	-6320.56	4.1596	3.3433
-12600	-6321.46	4.1596	3.34094
-12500	-6331.46	4.1596	3.33858
-12400	-6331.46	4.15871	3.33666
-12300	-6355.36	4.15398	3.33666
-12200	-6369.41	4.14926	3.33666
-12100	-6350.76	4.14453	3.33666
-12000	-6359.51	4.1398	3.33666
-11900	-6384.31	4.13508	3.33666
-11800	-6424.06	4.13035	3.33666
-11700	-6423.46	4.12562	3.33666
-11600	-6434.66	4.1209	3.33666
-11500	-6482.86	4.11617	3.33666
-11400	-6531.16	4.11144	3.33666
-11300	-6593.86	4.10296	3.33816
-11200	-6609.66	4.09232	3.34053
-11100	-6632.96	4.08169	3.34289
-11000	-6641.21	4.07105	3.34525
-10900	-6643.96	4.06042	3.34762
-10800	-6703.86	4.04978	3.34998
-10700	-6735.96	4.03915	3.35234
-10600	-6689.06	4.02851	3.35471
-10500	-6695.41	4.01788	3.35707
-10400	-6783.16	4.00724	3.35943
-10300	-6824.46	3.99611	3.3618
-10200	-6845.46	3.97957	3.36416
-10100	-6846.66	3.96302	3.36652
-10000	-6884.96	3.94648	3.36889
-9900	-6904.96	3.92994	3.37125
-9800	-6921.76	3.91339	3.37361
-9700	-6921.96	3.89685	3.37598
-9600	-6923.21	3.88031	3.37834
-9500	-6940.91	3.86376	3.3807
-9400	-6921.16	3.84722	3.38307
-9300	-6905.56	3.83068	3.38543
-9200	-6934.11	3.81099	3.38842
-9100	-6970.81	3.78854	3.39197
-9000	-6975.11	3.76608	3.39551
-8900	-6991.56	3.74363	3.39906
-8800	-6997.76	3.72118	3.4026
-8700	-7006.21	3.69873	3.40615
-8600	-7000.16	3.67628	3.40969
-8500	-6994.96	3.65383	3.41324
-8400	-6997.61	3.63138	3.41678
-8300	-6992.71	3.60892	3.42033
-8200	-6992.26	3.58647	3.42387
-8100	-6997.66	3.55939	3.42973
-8000	-7001.66	3.53221	3.43564
-7900	-7019.16	3.50503	3.44155
-7800	-7028.06	3.47785	3.44746
-7700	-7028.31	3.45067	3.45337
-7600	-7011.46	3.4235	3.45927
-7500	-7040.31	3.39632	3.46518
-7400	-7025.61	3.36914	3.47109
-7300	-7021.46	3.34196	3.477
-7200	-7035.76	3.31478	3.48291
-7100	-7021.96	3.28659	3.48831
-7000	-7035.26	3.25705	3.49304
-6900	-7044.56	3.22751	3.49776
-6800	-7058.66	3.19797	3.50249
-6700	-7055.36	3.16843	3.50722
-6600	-7062.36	3.13888	3.51194
-6500	-7075.96	3.10934	3.51667
-6400	-7078.66	3.0798	3.5214
-6300	-7077.26	3.05026	3.52612
-6200	-7091.66	3.02072	3.53085
-6100	-7105.66	2.99118	3.53558
-6000	-7114.26	2.95853	3.53823
-5900	-7135.76	2.92544	3.54059
-5800	-7151.96	2.89235	3.54296
-5700	-7162.26	2.85927	3.54532
-5600	-7168.66	2.82618	3.54768
-5500	-7188.36	2.79309	3.55005
-5400	-7205.96	2.76001	3.55241
-5300	-7218.71	2.72692	3.55477
-5200	-7232.76	2.69383	3.55714
-5100	-7286.51	2.66075	3.5595
-5000	-7303.71	2.62766	3.5611
-4900	-7307.06	2.59458	3.5611
-4800	-7307.46	2.56149	3.5611
-4700	-7308.86	2.5284	3.5611
-4600	-7310.26	2.49532	3.5611
-4500	-7314.11	2.46223	3.5611
-4400	-7323.56	2.42914	3.5611
-4300	-7320.56	2.39606	3.5611
-4200	-7325.06	2.36297	3.5611
-4100	-7329.26	2.32988	3.5611
-4000	-7330.26	2.2968	3.5611
-3900	-7337.66	2.26371	3.55744
-3800	-7340.16	2.23062	3.55272
-3700	-7343.46	2.19754	3.54799
-3600	-7344.06	2.16445	3.54326
-3500	-7346.51	2.13136	3.53854
-3400	-7345.61	2.09828	3.53381
-3300	-7347.46	2.06519	3.52908
-3200	-7348.76	2.0321	3.52436
-3100	-7343.56	1.99902	3.51963
-3000	-7337.01	1.96593	3.51491
-2900	-7339.86	1.93284	3.50887
-2800	-7340.56	1.89976	3.49824
-2700	-7342.51	1.86667	3.4876
-2600	-7347.56	1.83359	3.47697
-2500	-7349.16	1.8005	3.46633
-2400	-7342.71	1.76741	3.4557
-2300	-7344.06	1.73433	3.44506
-2200	-7350.46	1.70124	3.43443
-2100	-7353.46	1.66815	3.42379
-2000	-7357.31	1.63507	3.41316
-1900	-7365.16	1.60198	3.40252
-1800	-7370.56	1.5768	3.38794
-1700	-7379.11	1.55553	3.37139
-1600	-7392.86	1.53426	3.35485
-1500	-7407.46	1.51299	3.33831
-1400	-7416.96	1.49172	3.32176
-1300	-7426.56	1.47045	3.30522
-1200	-7428.96	1.44918	3.28868
-1100	-7428.96	1.42791	3.27214
-1000	-7430.66	1.40664	3.25559
-900	-7436.11	1.38537	3.23905
-800	-7448.01	1.36424	3.22209
-700	-7459.16	1.34415	3.202
-600	-7467.06	1.32406	3.18191
-500	-7470.96	1.30397	3.16183
-400	-7472.76	1.28388	3.14174
-300	-7474.31	1.26379	3.12165
-200	-7472.56	1.24371	3.10156
-100	-7474.26	1.22362	3.08147
0	-7475.96	1.20353	3.06138
100	-7475.26	1.18344	3.0413
200	-7470.56	1.16335	3.02121
300	-7473.16	1.1446	2.99711
400	-7469.26	1.12688	2.96994
500	-7442.56	1.10915	2.94276
600	-7422.76	1.09143	2.91558
700	-7419.56	1.0737	2.8884
800	-7403.76	1.05598	2.86122
900	-7397.76	1.03825	2.83405
1000	-7394.71	1.02053	2.80687
1100	-7394.56	1.0028	2.77969
1200	-7389.06	0.98508	2.75251
1300	-7390.36	0.96738	2.72524
1400	-7373.36	0.95202	2.69097
1500	-7368.56	0.93666	2.6567
1600	-7362.56	0.9213	2.62244
1700	-7358.56	0.90594	2.58817
1800	-7350.66	0.89057	2.5539
1900	-7349.66	0.87521	2.51963
2000	-7349.66	0.85985	2.48536
2100	-7354.46	0.84449	2.4511
2200	-7344.56	0.82913	2.41683
2300	-7338.56	0.81377	2.38256
2400	-7337.56	0.79786	2.34884
2500	-7329.86	0.78132	2.31575
2600	-7325.06	0.76477	2.28266
2700	-7317.86	0.74823	2.24958
2800	-7316.96	0.73169	2.21649
2900	-7311.01	0.71514	2.1834
3000	-7303.96	0.6986	2.15032
3100	-7300.06	0.68206	2.11723
3200	-7297.66	0.66551	2.08414
3300	-7292.36	0.64897	2.05106
3400	-7287.61	0.63243	2.01797
3500	-7282.26	0.61373	1.98811
3600	-7273.36	0.59483	1.95857
3700	-7269.21	0.57592	1.92902
3800	-7264.76	0.55702	1.89948
3900	-7261.76	0.53811	1.86994
4000	-7256.46	0.5192	1.8404
4100	-7253.26	0.5003	1.81086
4200	-7248.56	0.48139	1.78132
4300	-7246.46	0.46248	1.75177
4400	-7244.31	0.44358	1.72223
4500	-7241.86	0.42551	1.691
4600	-7238.26	0.40897	1.65674
4700	-7233.96	0.39243	1.62247
4800	-7230.76	0.37588	1.5882
4900	-7226.86	0.35934	1.55393
5000	-7224.76	0.3428	1.51966
5100	-7221.71	0.32625	1.48539
5200	-7213.06	0.30971	1.45113
5300	-7211.11	0.29317	1.41686
5400	-7209.36	0.27662	1.38259
5500	-7203.86	0.26008	1.34832
5600	-7202.26	0.24163	1.3131
5700	-7198.26	0.22273	1.27765
5800	-7191.56	0.20382	1.2422
5900	-7181.06	0.18491	1.20675
6000	-7172.56	0.16601	1.1713
6100	-7162.36	0.1471	1.13585
6200	-7155.46	0.12819	1.1004
6300	-7148.96	0.10929	1.06495
6400	-7140.41	0.09038	1.0295
6500	-7127.96	0.07148	0.99405
6600	-7124.36	0.05317	0.9589
6700	-7120.76	0.03662	0.92463
6800	-7119.56	0.02008	0.89037
6900	-7117.56	0.00354	0.8561
7000	-7115.51	-0.01301	0.82183
7100	-7110.91	-0.02955	0.78756
7200	-7104.61	-0.04609	0.75329
7300	-7102.36	-0.06264	0.71903
7400	-7099.06	-0.07918	0.68476
7500	-7095.16	-0.09572	0.65049
7600	-7091.91	-0.11227	0.61622
7700	-7088.31	-0.12632	0.58444
7800	-7084.16	-0.13932	0.55372
7900	-7079.56	-0.15232	0.52299
8000	-7072.41	-0.16532	0.49227
8100	-7066.56	-0.17832	0.46155
8200	-7060.86	-0.19131	0.43082
8300	-7054.56	-0.20431	0.4001
8400	-7048.36	-0.21731	0.36938
8500	-7040.66	-0.23031	0.33865
8600	-7035.26	-0.24331	0.30793
8700	-7028.91	-0.25613	0.27785
8800	-7022.51	-0.26795	0.25146
8900	-7012.11	-0.27976	0.22507
9000	-7006.26	-0.29158	0.19868
9100	-6999.56	-0.3034	0.17229
9200	-6990.96	-0.31521	0.1459
9300	-6984.46	-0.32703	0.11951
9400	-6975.66	-0.33885	0.09312
9500	-6975.36	-0.35066	0.06673
9600	-6974.26	-0.36248	0.04034
9700	-6976.46	-0.3743	0.01395
9800	-6997.56	-0.38399	-0.00844
9900	-7012.56	-0.39227	-0.02813
10000	-7041.36	-0.40054	-0.04783
10100	-7047.56	--	--
10200	-7068.06	--	--
10300	-7127.66	--	--
10400	-7134.11	--	--
10500	-7169.46	--	--
10600	-7179.86	--	--
10700	-7182.16	--	--
10800	-7183.26	--	--
10900	-7181.96	--	--
11000	-7182.51	--	--
11100	-7185.11	--	--
11200	-7189.16	--	--
11300	-7187.36	--	--
11400	-7182.56	--	--
11500	-7182.66	--	--
11600	-7185.26	--	--
11700	-7177.11	--	--
11800	-7180.26	--	--
11900	-7179.96	--	--
12000	-7171.56	--	--
12100	-7168.76	--	--
12200	-7165.96	--	--
12300	-7159.26	--	--
12400	-7147.56	--	--
12500	-7146.71	--	--
12600	-7135.41	--	--
12700	-7118.86	--	--
12800	-7109.96	--	--
12900	-7105.06	--	--
13000	-7103.51	--	--
13100	-7102.06	--	--
13200	-7100.86	--	--
13300	-7087.46	--	--
13400	-7072.46	--	--
13500	-7045.56	--	--
13600	-7030.61	--	--
13700	-7016.16	--	--
13800	-7004.26	--	--
13900	-6991.71	--	--
14000	-6977.56	--	--
14100	-6970.21	--	--
14200	-6962.11	--	--
14300	-6942.36	--	--
14400	-6916.56	--	--
14500	-6885.46	--	--
14600	-6854.56	--	--
14700	-6830.46	--	--
14800	-6803.11	--	--
14900	-6778.31	--	--
15000	-6760.56	--	--
15100	-6727.46	--	--
15200	-6702.66	--	--
15300	-6698.56	--	--
15400	-6672.31	--	--
15500	-6657.96	--	--
15600	-6644.51	--	--
15700	-6628.26	--	--
15800	-6620.91	--	--
15900	-6614.96	--	--
16000	-6608.26	--	--
16100	-6602.46	--	--
16200	-6595.66	--	--
16300	-6587.41	--	--
16400	-6584.41	--	--
16500	-6579.36	--	--
16600	-6572.86	--	--
16700	-6565.36	--	--
16800	-6561.51	--	--
16900	-6556.06	--	--
17000	-6551.06	--	--
17100	-6547.86	--	--
17200	-6543.96	--	--
17300	-6538.66	--	--
17400	-6536.26	--	--
17500	-6532.81	--	--
17600	-6530.56	--	--
17700	-6526.76	--	--
17800	-6523.81	--	--
17900	-6519.26	--	--
18000	-6517.46	--	--
18100	-6514.81	--	--
18200	-6512.21	--	--
18300	-6511.96	--	--
18400	-6510.46	--	--
18500	-6507.86	--	--
18600	-6506.16	--	--
18700	-6506.96	--	--
18800	-6506.26	--	--
18900	-6504.61	--	--
19000	-6501.76	--	--
19100	-6506.01	--	--
19200	-6501.61	--	--
19300	-6492.46	--	--
19400	-6488.81	--	--
19500	-6485.46	--	--
19600	-6478.46	--	--
19700	-6473.21	--	--
19800	-6468.96	--	--
19900	-6462.06	--	--
20000	-6456.31	--	--
20100	-6451.76
20200	-6447.16
20300	-6440.56
20400	-6435.61
20500	-6429.66
20600	-6424.86
20700	-6422.16
20800	-6417.66
20900	-6414.66
21000	-6409.66
21100	-6406.96
21200	-6406.91
21300	-6401.86
21400	-6399.16
21500	-6391.01
21600	-6386.26
21700	-6382.91
21800	-6375.86
21900	-6372.01
22000	-6364.61
22100	-6359.56
22200	-6355.76
22300	-6348.06
22400	-6345.76
22500	-6341.86
22600	-6340.76
22700	-6340.96
22800	-6339.46
22900	-6338.16
23000	-6336.46
23100	-6333.66
23200	-6329.76
23300	-6327.66
23400	-6324.36
23500	-6316.56
23600	-6309.86
23700	-6306.46
23800	-6300.56
23900	-6300.56
24000	-6302.61
24100	-6307.51
24200	-6306.51
24300	-6297.06
24400	-6295.21
24500	-6291.26
24600	-6285.76
24700	-6276.66
24800	-6273.26
24900	-6268.56
25000	-6259.46
25100	-6258.86
25200	-6251.26
25300	-6237.96
25400	-6235.16
25500	-6231.51
25600	-6223.56
25700	-6217.66
25800	-6216.16
25900	-6209.16
26000	-6203.86
26100	-6198.36
26200	-6195.06
26300	-6189.31
26400	-6186.66
26500	-6184.66
26600	-6183.56
26700	-6178.46
26800	-6173.86
26900	-6172.21
27000	-6167.56
27100	-6166.16
27200	-6159.91
27300	-6157.11
27400	-6157.61
27500	-6154.46
27600	-6148.06
27700	-6146.11
27800	-6142.36
27900	-6137.06
28000	-6133.96
28100	-6130.21
28200	-6122.96
28300	-6121.91
28400	-6123.71
28500	-6112.16
28600	-6106.16
28700	-6099.96
28800	-6096.96
28900	-6094.76
29000	-6088.61
29100	-6083.51
29200	-6083.51
29300	-6085.46
29400	-6084.46
29500	-6083.56
29600	-6081.16
29700	-6079.06
29800	-6077.16
29900	-6072.16
30000	-6060.76
30100	-6056.06
30200	-6045.36
30300	-6044.16
30400	-6035.21
30500	-6023.56
30600	-6022.21
30700	-6013.91
30800	-6012.26
30900	-5999.51
31000	-5998.56
31100	-5999.76
31200	-6000.76
31300	-5999.96
31400	-5997.06
31500	-5996.86
31600	-5997.66
31700	-5997.96
31800	-5997.46
31900	-5996.86
32000	-5990.96
32100	-5986.46
32200	-5986.46
32300	-5986.31
32400	-6012.36
32500	-6001.76
32600	-6005.46
32700	-6009.36
32800	-6009.36
32900	-5994.36
33000	-6008.81
33100	-6020.46
33200	-6027.21
33300	-6027.66
33400	-6015.36
33500	-6011.66
33600	-6007.56
33700	-6004.06
33800	-6003.11
33900	-5997.26
34000	-5987.36
34100	-5987.36
34200	-5981.76
34300	-5976.36
34400	-5976.16
34500	-5968.36
34600	-5963.86
34700	-5953.71
34800	-5946.11
34900	-5946.56
35000	-5946.76
35100	-5944.66
35200	-5947.16
35300	-5948.61
35400	-5948.66
35500	-5949.66
35600	-5951.11
35700	-5953.26
35800	-5956.36
35900	-5959.46
36000	-5961.56
36100	-5960.71
36200	-5960.71

## Sheet: Fig.2c
Distance to trench/m	Depth difference/m
-40000	6.7844
-39900	7.33969
-39800	7.59207
-39700	7.73361
-39600	7.80462
-39500	7.7909
-39400	7.99539
-39300	7.89606
-39200	8.07126
-39100	7.6984
-39000	7.6752
-38900	7.5946
-38800	7.66622
-38700	7.75472
-38600	8.36652
-38500	9.40489
-38400	10.1027
-38300	10.4937
-38200	10.4668
-38100	10.5108
-38000	10.3569
-37900	9.84083
-37800	9.37479
-37700	8.99546
-37600	8.47064
-37500	8.5564
-37400	8.94037
-37300	9.16433
-37200	9.54612
-37100	10.4815
-37000	11.0297
-36900	11.5741
-36800	12.0421
-36700	12.0347
-36600	11.6751
-36500	11.1822
-36400	10.0567
-36300	9.15876
-36200	8.81209
-36100	8.5353
-36000	7.91204
-35900	7.67885
-35800	7.8604
-35700	7.90831
-35600	7.53337
-35500	7.52859
-35400	7.64068
-35300	6.89596
-35200	6.29657
-35100	6.38956
-35000	6.80641
-34900	6.51568
-34800	7.0924
-34700	8.28123
-34600	8.60204
-34500	9.71102
-34400	10.7693
-34300	11.1697
-34200	11.7014
-34100	12.4987
-34000	12.8325
-33900	12.8425
-33800	12.9436
-33700	12.8771
-33600	12.576
-33500	11.495
-33400	11.4701
-33300	11.2409
-33200	10.7968
-33100	10.5384
-33000	10.5535
-32900	10.5163
-32800	10.1283
-32700	10.1543
-32600	10.0157
-32500	9.39138
-32400	9.15061
-32300	9.69456
-32200	10.1263
-32100	10.2656
-32000	10.8186
-31900	11.1398
-31800	11.1132
-31700	11.2819
-31600	11.8193
-31500	12.1929
-31400	12.2453
-31300	12.3848
-31200	12.5791
-31100	12.7137
-31000	13.0063
-30900	13.06
-30800	13.2339
-30700	12.7185
-30600	12.2046
-30500	11.8633
-30400	11.7046
-30300	11.3952
-30200	11.6533
-30100	11.8232
-30000	11.5714
-29900	11.3102
-29800	11.4338
-29700	11.8425
-29600	12.2896
-29500	12.2803
-29400	12.5209
-29300	11.8367
-29200	10.5017
-29100	9.97448
-29000	9.86832
-28900	10.1381
-28800	10.9824
-28700	11.7104
-28600	11.9139
-28500	12.2107
-28400	12.1841
-28300	11.7305
-28200	11.5792
-28100	11.368
-28000	11.0996
-27900	10.5799
-27800	10.416
-27700	10.416
-27600	10.3281
-27500	10.5181
-27400	10.5543
-27300	10.4424
-27200	10.3183
-27100	10.2567
-27000	9.70467
-26900	9.22288
-26800	8.98888
-26700	8.79075
-26600	8.42154
-26500	8.13329
-26400	7.80257
-26300	7.84084
-26200	8.33478
-26100	8.34016
-26000	8.43923
-25900	8.48512
-25800	8.14785
-25700	7.39883
-25600	6.98375
-25500	6.50008
-25400	6.27875
-25300	6.12033
-25200	6.28582
-25100	6.70994
-25000	7.31509
-24900	7.64837
-24800	7.65816
-24700	7.48413
-24600	6.85965
-24500	6.66469
-24400	6.53676
-24300	6.50495
-24200	6.87341
-24100	6.88262
-24000	6.8915
-23900	6.78148
-23800	6.28466
-23700	6.24584
-23600	5.71138
-23500	5.49465
-23400	5.32771
-23300	5.61269
-23200	5.78367
-23100	6.12783
-23000	6.58678
-22900	7.55096
-22800	7.80406
-22700	8.13509
-22600	8.5022
-22500	8.02371
-22400	8.06278
-22300	8.15509
-22200	8.42934
-22100	8.39684
-22000	8.753
-21900	8.53743
-21800	8.68746
-21700	8.55749
-21600	8.98698
-21500	9.07158
-21400	9.03326
-21300	8.66784
-21200	8.18115
-21100	7.79713
-21000	7.86408
-20900	7.88664
-20800	7.41003
-20700	7.31657
-20600	7.40912
-20500	7.20357
-20400	7.42971
-20300	8.55074
-20200	8.65853
-20100	8.95661
-20000	9.36576
-19900	8.96326
-19800	9.13872
-19700	9.23557
-19600	9.23655
-19500	9.26785
-19400	9.27918
-19300	8.6564
-19200	8.28715
-19100	8.26257
-19000	8.26534
-18900	8.37993
-18800	8.89029
-18700	9.18728
-18600	9.33963
-18500	10.0517
-18400	10.0916
-18300	10.0365
-18200	9.8085
-18100	9.47386
-18000	9.68637
-17900	9.87354
-17800	9.32248
-17700	8.75898
-17600	8.58595
-17500	7.92318
-17400	7.12879
-17300	6.25307
-17200	6.31352
-17100	6.60076
-17000	6.63467
-16900	6.93621
-16800	6.77537
-16700	5.94113
-16600	5.28834
-16500	5.36359
-16400	5.51525
-16300	5.47192
-16200	5.48941
-16100	5.76436
-16000	5.55226
-15900	5.44868
-15800	5.09766
-15700	5.38649
-15600	5.35077
-15500	5.27426
-15400	5.10322
-15300	5.46722
-15200	6.27119
-15100	7.06016
-15000	8.04255
-14900	8.22809
-14800	8.32788
-14700	7.8985
-14600	7.58336
-14500	7.27761
-14400	6.90104
-14300	6.58024
-14200	5.84974
-14100	5.5104
-14000	5.13929
-13900	5.07153
-13800	4.53606
-13700	4.20813
-13600	4.01661
-13500	4.05231
-13400	3.75175
-13300	3.77105
-13200	3.67624
-13100	3.14102
-13000	2.72984
-12900	2.71911
-12800	2.46442
-12700	2.52966
-12600	2.57339
-12500	2.31117
-12400	1.91409
-12300	2.91535
-12200	3.78341
-12100	4.2089
-12000	4.37077
-11900	4.98596
-11800	4.43441
-11700	4.49402
-11600	4.86545
-11500	5.11287
-11400	5.32786
-11300	4.95316
-11200	3.96519
-11100	2.69065
-11000	1.94857
-10900	1.71563
-10800	1.97752
-10700	3.88074
-10600	6.03251
-10500	10.5093
-10400	13.4871
-10300	16.2706
-10200	13.6113
-10100	10.3009
-10000	7.83822
-9900	5.9229
-9800	5.25759
-9700	5.95012
-9600	6.27605
-9500	6.89846
-9400	7.823
-9300	8.15705
-9200	7.99595
-9100	8.07716
-9000	7.99292
-8900	6.0289
-8800	5.99849
-8700	5.3607
-8600	5.91181
-8500	6.36862
-8400	6.69596
-8300	6.36775
-8200	6.83221
-8100	6.23872
-8000	6.70906
-7900	6.59735
-7800	5.82345
-7700	5.56092
-7600	5.3405
-7500	4.32907
-7400	4.41936
-7300	5.10684
-7200	4.48325
-7100	4.8218
-7000	5.07211
-6900	5.15997
-6800	5.69057
-6700	5.81787
-6600	5.66925
-6500	4.06522
-6400	3.92327
-6300	4.11454
-6200	4.64046
-6100	5.85681
-6000	6.96708
-5900	7.13792
-5800	6.618
-5700	6.85653
-5600	6.69207
-5500	7.39088
-5400	7.5085
-5300	7.31734
-5200	6.92954
-5100	6.67065
-5000	6.19238
-4900	5.53318
-4800	4.54755
-4700	3.74568
-4600	3.76658
-4500	3.4226
-4400	2.90743
-4300	3.753
-4200	4.90549
-4100	5.71011
-4000	6.47039
-3900	7.11668
-3800	7.0315
-3700	6.72259
-3600	6.09888
-3500	6.42191
-3400	6.71858
-3300	7.47505
-3200	7.56283
-3100	7.59801
-3000	6.92759
-2900	5.52894
-2800	5.09531
-2700	4.78795
-2600	5.01965
-2500	5.97941
-2400	6.96464
-2300	7.44081
-2200	7.84476
-2100	8.34465
-2000	8.33816
-1900	7.86356
-1800	7.82965
-1700	7.28487
-1600	6.69142
-1500	6.42944
-1400	5.85551
-1300	4.4693
-1200	4.07481
-1100	4.3356
-1000	5.48912
-900	6.93089
-800	7.46312
-700	8.02105
-600	8.33882
-500	8.32626
-400	7.77405
-300	7.41913
-200	6.29837
-100	4.89525
0	4.27532
100	3.6065
200	2.30176
300	1.19336
400	0.34988
500	-0.77423
600	-1.24587
700	-1.81193
800	-1.88646
900	-1.70972
1000	-1.7514
1100	-1.68401
1200	-1.50759
1300	-1.42
1400	-1.17757
1500	-1.16046
1600	-1.52036
1700	-1.67193
1800	-1.94785
1900	-2.70548
2000	-3.35667
2100	-3.64546
2200	-3.96238
2300	-4.19417
2400	-3.94259
2500	-3.41546
2600	-3.05432
2700	-3.15991
2800	-2.746
2900	-2.32138
3000	-2.69162
3100	-2.93288
3200	-2.64999
3300	-3.12708
3400	-3.25625
3500	-3.26866
3600	-3.5072
3700	-3.49454
3800	-3.0182
3900	-2.32744
4000	-1.98119
4100	-2.0471
4200	-2.2216
4300	-2.39568
4400	-3.12397
4500	-3.34022
4600	-3.44149
4700	-3.47105
4800	-2.99393
4900	-2.74687
5000	-2.8911
5100	-2.57863
5200	-2.38853
5300	-2.50443
5400	-2.20927
5500	-1.67871
5600	-1.64635
5700	-1.6388
5800	-1.48075
5900	-1.33352
6000	-1.24862
6100	-1.45191
6200	-1.22438
6300	-1.14511
6400	-1.94236
6500	-2.12739
6600	-2.17088
6700	-2.14255
6800	-2.13474
6900	-1.98114
7000	-1.60652
7100	-1.37712
7200	-1.38036
7300	-1.28621
7400	-1.15916
7500	-1.55033
7600	-1.48919
7700	-1.62739
7800	-1.97598
7900	-2.22815
8000	-2.01584
8100	-2.23506
8200	-2.30578
8300	-2.29366
8400	-2.03822
8500	-2.41605
8600	-2.46994
8700	-2.75004
8800	-2.70927
8900	-2.99125
9000	-3.2304
9100	-3.23514
9200	-3.17045
9300	-3.3485
9400	-3.42996
9500	-2.92778
9600	-3.54229
9700	-3.30992
9800	-3.05798
9900	-2.85468
10000	-2.55532
10100	-2.30288
10200	-1.67192
10300	-1.38263
10400	-0.68795
10500	-0.28922
10600	0.00142
10700	0.12851
10800	-0.57744
10900	-1.78944
11000	-2.33568
11100	-2.81223
11200	-3.72298
11300	-3.82174
11400	-3.06937
11500	-2.73308
11600	-2.52449
11700	-1.92093
11800	-1.58845
11900	-1.53572
12000	-1.18002
12100	-0.63204
12200	-1.04199
12300	-1.4591
12400	-1.51376
12500	-1.98893
12600	-2.41279
12700	-2.72465
12800	-2.80469
12900	-2.92674
13000	-3.00131
13100	-2.95057
13200	-2.76804
13300	-2.46612
13400	-2.29577
13500	-1.80578
13600	-1.5466
13700	-2.01788
13800	-1.19416
13900	-1.00421
14000	-1.4117
14100	-1.73423
14200	-3.28939
14300	-5.64058
14400	-6.28899
14500	-6.48976
14600	-5.50821
14700	-2.78815
14800	-0.84393
14900	-0.06806
15000	-0.35861
15100	0.000902428
15200	-0.11723
15300	-0.03338
15400	0.20298
15500	0.79655
15600	0.80593
15700	0.97361
15800	0.53338
15900	0.43021
16000	0.05808
16100	-0.16181
16200	-0.21573
16300	0.19828
16400	0.19322
16500	0.26373
16600	0.26319
16700	-0.04795
16800	-0.52609
16900	-0.93525
17000	-1.21696
17100	-1.30662
17200	-1.33898
17300	-1.05604
17400	-0.83557
17500	-0.62221
17600	-0.57422
17700	-0.61019
17800	-0.98572
17900	-1.11052
18000	-0.98248
18100	-1.05654
18200	-1.16966
18300	-1.16995
18400	-1.37374
18500	-1.14684
18600	-0.86401
18700	-0.75775
18800	-0.69917
18900	-0.57933
19000	-0.79879
19100	-0.87808
19200	-0.94734
19300	-0.77926
19400	-0.80376
19500	-0.88239
19600	-0.62325
19700	-0.56378
19800	-0.31637
19900	0
20000	0.44333
20100	0.50394
20200	0.71128
20300	0.7082
20400	1.14784
20500	1.10727
20600	1.60704
20700	1.77845
20800	1.9272
20900	1.44773
21000	1.28243
21100	0.80615
21200	0.63677
21300	0.40598
21400	0.84602
21500	0.90367
21600	0.63392
21700	0.53163
21800	0.25929
21900	-0.07854
22000	-0.28728
22100	-0.19133
22200	-0.26044
22300	-0.35557
22400	-0.25395
22500	0.00482
22600	-0.00253
22700	-0.15277
22800	-0.15187
22900	-0.19094
23000	-0.3633
23100	-0.25082
23200	-0.17724
23300	0.04526
23400	0.20474
23500	0.11907
23600	0.45294
23700	0.84782
23800	1.02123
23900	0.9331
24000	0.93707
24100	0.54227
24200	-0.10813
24300	-0.34298
24400	-0.75314
24500	-0.69692
24600	-0.79274
24700	-0.80865
24800	-0.61439
24900	-0.31313
25000	-0.62325
25100	-0.25579
25200	-0.10135
25300	0.12783
25400	-0.20184
25500	0.1335
25600	0.31362
25700	0.05433
25800	0.04313
25900	0.49037
26000	0.36628
26100	0.45867
26200	0.74465
26300	0.64283
26400	0.78347
26500	0.71186
26600	0.59552
26700	0.24822
26800	0.03836
26900	-0.16728
27000	-0.43556
27100	-0.48009
27200	-0.20571
27300	0.05209
27400	-0.38893
27500	-0.22791
27600	-0.04408
27700	-0.18309
27800	-0.40326
27900	-0.27427
28000	-0.35213
28100	-0.37623
28200	-0.22258
28300	-0.02315
28400	-0.026
28500	0.10288
28600	0.08918
28700	-0.10811
28800	-0.22258
28900	-0.41803
29000	-0.43146
29100	-0.72346
29200	-0.84971
29300	-0.70597
29400	-0.68266
29500	-0.68281
29600	0.09959
29700	0.38506
29800	0.47428
29900	0.48051
30000	0.61192
30100	0.50914
30200	0.46637
30300	0.52603
30400	0.54313
30500	0.29236
30600	0.64476
30700	0.71125
30800	1.08316
30900	1.11048
31000	1.0467
31100	0.53045
31200	0.08642
31300	-0.21575
31400	-0.37686
31500	-0.71037
31600	-0.51626
31700	-0.4397
31800	-0.37292
31900	0.15974
32000	0.66318
32100	0.9249
32200	1.20981
32300	1.03071
32400	0.93116
32500	0.97769
32600	0.76122
32700	0.57579
32800	0.39014
32900	0.16854
33000	-0.26756
33100	-0.5145
33200	-0.30487
33300	-0.47867
33400	-0.72036
33500	-1.0794
33600	-1.25222
33700	-1.40264
33800	-1.4028
33900	-1.2669
34000	-0.38654
34100	0.17712
34200	0.04827
34300	-0.19641
34400	-0.32576
34500	-0.32983
34600	0.03543
34700	0.74226
34800	1.01642
34900	0.76445
35000	0.29327
35100	0.31668
35200	0.07275
35300	-0.67954
35400	-1.27995
35500	-1.5264
35600	-1.68228
35700	-1.96063
35800	-2.48076
35900	-2.24493
36000	-2.32678
36100	-2.88757
36200	-2.61057
36300	-2.33808
36400	-2.32939

## Sheet: Fig.2d
Match number	Horizontal displacement(X direction)/m	Horizontal displacement(Y direction)/m	Location
1	53.2093	7.14678	Landward slope
2	29.9542	-2.56655	Landward slope
3	15.9288	-32.9604	Landward slope
4	22.9072	-6.91852	Landward slope
5	9.65413	-10.5578	Landward slope
6	22.6292	-9.82482	Landward slope
7	13.3881	-17.0938	Landward slope
8	8.69917	-14.4037	Landward slope
9	0.823296	-10.3113	Landward slope
10	8.6454	-14.5229	Seaward slope
11	-4.28813	-6.78189	Seaward slope
12	-3.91478	-4.59418	Seaward slope
13	-5.30758	-4.28963	Seaward slope
14	-4.48332	1.81138	Seaward slope
15	0.833624	2.06329	Seaward slope
16	-8.96582	5.2036	Seaward slope
17	2.11028	-3.63676	Seaward slope

## Sheet: Fig.2e
Distance to trench/m	Horizontal displacement(5 km)/m	Horizontal displacement(10 km)/m	Uncertainty(1 sigma)/m
-36809	49.4889	44.1923	9.38298
-32151	38.0867	38.8198	12.1885
-27548	24.1	17.5311	10.6804
-23026	23.3791	14.8465	9.32659
-18427	14.8465	11.5345	12.0027
-13821	27.127	23.891	10.6509
-9247	20.9455	14.3281	11.8119
-4644	14.7705	12.7859	12.008
-90	5.72603	11.8316	17.4712
4568	37.4794	35.4189	25.0263
9162	-5.22715	3.82385	18.7695
13773	-5.15124	2.27523	17.6432
18411	-4.48755	2.27523	10.1612
22814	-11.1744	-4.99942	22.2862
27508	0.6637	-7.79303	18.1596
32078	-19.1128	-11.1744	18.3766
36704	5.5113	-0.22123	18.2637

## Sheet: Fig.3a
Match number	Latitude of sliding window centres	Longitude of sliding window centres
1	39.1211	144.078
2	39.116	144.13
3	39.1111	144.188
4	39.1058	144.247
5	39.1007	144.307
6	39.0947	144.361
7	39.0884	144.42
8	39.0823	144.476
9	39.0754	144.533
10	39.0688	144.591
11	39.0613	144.647
12	39.0516	144.697

## Sheet: Fig. 3b
Distance to trench/m	Depth/m	Tsunami inversion uplift (20km)/m	Tsunami inversion uplift (40km)/m
-16400	-5896	0.39304	0.60859
-16300	-5894.25	0.37095	0.60659
-16200	-5895.3	0.34925	0.60472
-16100	-5891.2	0.30377	0.60204
-16000	-5863	0.2569	0.60096
-15900	-5833.95	0.20878	0.60057
-15800	-5819.3	0.16041	0.60062
-15700	-5827.1	0.1106	0.60092
-15600	-5834.1	0.06007	0.60125
-15500	-5848.4	0.00977	0.60158
-15400	-5871.1	-0.04063	0.60198
-15300	-5877.9	-0.08421	0.60221
-15200	-5882	-0.12166	0.60195
-15100	-5892	-0.15698	0.60137
-15000	-5907.15	-0.17805	0.60052
-14900	-5955.5	-0.18839	0.59951
-14800	-5968.6	-0.1954	0.59847
-14700	-5968.6	-0.20067	0.59739
-14600	-5968.6	-0.20794	0.59624
-14500	-5966.9	-0.21439	0.59508
-14400	-5969.6	-0.22229	0.5939
-14300	-5973.75	-0.22935	0.59269
-14200	-5984.3	-0.23629	0.59147
-14100	-5995.4	-0.24421	0.59027
-14000	-6013.5	-0.25045	0.58907
-13900	-6024.9	-0.25838	0.58775
-13800	-6040.6	-0.26564	0.58649
-13700	-6057.4	-0.27288	0.58521
-13600	-6065.1	-0.27999	0.58392
-13500	-6070.7	-0.28758	0.58261
-13400	-6080.2	-0.294	0.58126
-13300	-6088.2	-0.30074	0.57995
-13200	-6092.9	-0.30812	0.57856
-13100	-6094	-0.31598	0.57716
-13000	-6097.35	-0.32269	0.57577
-12900	-6095.5	-0.32926	0.57432
-12800	-6094.2	-0.33601	0.57283
-12700	-6094.5	-0.34276	0.57137
-12600	-6095.9	-0.34953	0.56981
-12500	-6098.5	-0.35625	0.56831
-12400	-6103.95	-0.36343	0.56676
-12300	-6116.35	-0.37038	0.56518
-12200	-6143.9	-0.37521	0.56358
-12100	-6166.85	-0.38176	0.56192
-12000	-6177.3	-0.38866	0.56022
-11900	-6187.4	-0.39543	0.55852
-11800	-6202.1	-0.39998	0.55681
-11700	-6221.6	-0.40701	0.55508
-11600	-6240.25	-0.41146	0.55327
-11500	-6254.3	-0.41843	0.55146
-11400	-6258.4	-0.42354	0.54968
-11300	-6271.4	-0.43029	0.54784
-11200	-6277.6	-0.43537	0.546
-11100	-6284.45	-0.44265	0.54416
-11000	-6295.5	-0.44865	0.54231
-10900	-6311.7	-0.45481	0.54041
-10800	-6329.9	-0.46099	0.5385
-10700	-6343.4	-0.46695	0.53656
-10600	-6378.1	-0.47315	0.53459
-10500	-6378.2	-0.47884	0.53261
-10400	-6354.9	-0.48546	0.53056
-10300	-6359.05	-0.49172	0.5285
-10200	-6361	-0.49829	0.5263
-10100	-6360.5	-0.50466	0.52379
-10000	-6368.25	-0.51124	0.52127
-9900	-6400.4	-0.51758	0.51866
-9800	-6407.6	-0.52439	0.5161
-9700	-6412.4	-0.53132	0.51354
-9600	-6413.3	-0.53814	0.51096
-9500	-6416.3	-0.54517	0.50824
-9400	-6409.5	-0.55264	0.50573
-9300	-6415.3	-0.55911	0.50314
-9200	-6436.75	-0.56607	0.50044
-9100	-6451.3	-0.57305	0.49786
-9000	-6463.7	-0.57876	0.49522
-8900	-6483.15	-0.58443	0.49259
-8800	-6494.3	-0.58925	0.48992
-8700	-6513	-0.5941	0.48724
-8600	-6534	-0.59816	0.48458
-8500	-6558.4	-0.60144	0.48189
-8400	-6574.7	-0.6047	0.4792
-8300	-6592	-0.60846	0.47651
-8200	-6607.9	-0.61166	0.47382
-8100	-6628.5	-0.61558	0.47101
-8000	-6632.45	-0.61867	0.46825
-7900	-6648.8	-0.62229	0.46546
-7800	-6625.75	-0.62571	0.46276
-7700	-6626.3	-0.62936	0.46003
-7600	-6654.4	-0.63262	0.45726
-7500	-6676.7	-0.63636	0.45443
-7400	-6710.1	-0.64017	0.45172
-7300	-6747.8	-0.64334	0.44885
-7200	-6742.7	-0.6473	0.44597
-7100	-6735.2	-0.64987	0.44308
-7000	-6722.5	-0.65323	0.44018
-6900	-6713.6	-0.65585	0.43731
-6800	-6711.7	-0.6601	0.43434
-6700	-6755.7	-0.66276	0.43143
-6600	-6824.7	-0.66518	0.42844
-6500	-6847.5	-0.66789	0.42546
-6400	-6871.5	-0.67146	0.42258
-6300	-6893.45	-0.67511	0.41948
-6200	-6908.9	-0.67785	0.41642
-6100	-6922.4	-0.68035	0.4135
-6000	-6928.2	-0.68279	0.41035
-5900	-6901.1	-0.68575	0.40725
-5800	-6882.3	-0.68938	0.40413
-5700	-6892.9	-0.69197	0.40112
-5600	-6913.65	-0.69417	0.39784
-5500	-6944.3	-0.69635	0.39468
-5400	-6986.25	-0.69859	0.39146
-5300	-7001.05	-0.70268	0.38834
-5200	-6978.65	-0.70469	0.3852
-5100	-6959.8	-0.70668	0.38192
-5000	-6958.45	-0.7096	0.3786
-4900	-6956.9	-0.71245	0.37532
-4800	-6969.3	-0.71432	0.37211
-4700	-6979.65	-0.716	0.36882
-4600	-7007.2	-0.71675	0.36538
-4500	-7056.4	-0.71675	0.36185
-4400	-7073.25	-0.7175	0.35838
-4300	-7088.8	-0.71751	0.35492
-4200	-7098.35	-0.71855	0.35153
-4100	-7109	-0.71855	0.34803
-4000	-7115	-0.71855	0.34446
-3900	-7119.3	-0.71855	0.34076
-3800	-7119.8	-0.71902	0.33732
-3700	-7120.15	-0.71317	0.33374
-3600	-7112.9	-0.71324	0.3301
-3500	-7114.5	-0.71324	0.32648
-3400	-7113.6	-0.71324	0.32281
-3300	-7114.5	-0.71309	0.31908
-3200	-7107.8	-0.70143	0.31533
-3100	-7106.35	-0.70136	0.31163
-3000	-7097.1	-0.70052	0.30793
-2900	-7087.4	-0.69841	0.30417
-2800	-7078	-0.69549	0.30035
-2700	-7073.3	-0.69084	0.29653
-2600	-7068.2	-0.68481	0.29274
-2500	-7062.7	-0.6808	0.28892
-2400	-7058.25	-0.67537	0.28514
-2300	-7060.9	-0.66842	0.28125
-2200	-7060	-0.66282	0.27747
-2100	-7065.2	-0.65755	0.27344
-2000	-7082.1	-0.65082	0.26973
-1900	-7099.25	-0.64333	0.26578
-1800	-7126.4	-0.63589	0.26186
-1700	-7145.8	-0.62859	0.25794
-1600	-7169.6	-0.61903	0.25414
-1500	-7191.5	-0.60972	0.25021
-1400	-7227.35	-0.60073	0.24624
-1300	-7253.85	-0.59216	0.24235
-1200	-7284.7	-0.58187	0.23838
-1100	-7303.6	-0.57143	0.23444
-1000	-7329.2	-0.56009	0.23055
-900	-7340.4	-0.55035	0.22659
-800	-7343.45	-0.53809	0.22277
-700	-7372.2	-0.52589	0.21869
-600	-7389.1	-0.51178	0.21468
-500	-7395.4	-0.49851	0.21078
-400	-7416.1	-0.48602	0.20692
-300	-7428.4	-0.46921	0.20301
-200	-7427.75	-0.45655	0.19882
-100	-7431.8	-0.44215	0.19479
0	-7435.2	-0.42822	0.19076
100	-7433.45	-0.41423	0.1866
200	-7414.9	-0.39881	0.18258
300	-7412.1	-0.3835	0.17844
400	-7414.3	-0.36698	0.17428
500	-7408.6	-0.35106	0.17022
600	-7403.4	-0.33425	0.16608
700	-7411.95	-0.31782	0.16182
800	-7417.3	-0.3012	0.15753
900	-7414.2	-0.28369	0.15325
1000	-7408.55	-0.26523	0.14919
1100	-7390.4	-0.24637	0.145
1200	-7366.2	-0.22685	0.1407
1300	-7360.1	-0.20746	0.13644
1400	-7361.25	-0.1883	0.13241
1500	-7360.1	-0.16952	0.1281
1600	-7348.25	-0.14981	0.1237
1700	-7335.45	-0.12983	0.11943
1800	-7331.6	-0.1076	0.11518
1900	-7329.5	-0.08594	0.11089
2000	-7328.5	-0.06455	0.10662
2100	-7327.7	-0.04251	0.10241
2200	-7326.2	-0.0204	0.09809
2300	-7322.7	0.00147	0.09364
2400	-7313.6	0.02413	0.08919
2500	-7311.4	0.04581	0.08495
2600	-7311.6	0.06926	0.08056
2700	-7309.5	0.0927	0.07621
2800	-7307.8	0.11757	0.07183
2900	-7305.35	0.14025	0.06745
3000	-7302.7	0.16433	0.06305
3100	-7299.8	0.18675	0.05861
3200	-7297.25	0.20994	0.05404
3300	-7293.75	0.23415	0.04955
3400	-7293.75	0.25903	0.04503
3500	-7293.8	0.28405	0.04057
3600	-7296.8	0.3085	0.0361
3700	-7294.8	0.33354	0.03159
3800	-7281.75	0.3569	0.02715
3900	-7269.35	0.38087	0.02243
4000	-7261.5	0.40462	0.0181
4100	-7250.45	0.42806	0.01358
4200	-7244.7	0.45184	0.00912
4300	-7239.25	0.47478	0.00465
4400	-7235.7	0.49682	0.000197216
4500	-7232.95	0.51757	-0.00414
4600	-7231.1	0.53578	-0.00863
4700	-7223.9	0.54439	-0.01315
4800	-7218.2	0.54824	-0.01757
4900	-7214.95	0.54935	-0.02195
5000	-7207.8	0.54775	-0.02639
5100	-7199	0.5468	-0.03074
5200	-7187	0.5481	-0.03517
5300	-7176.9	0.55127	-0.03941
5400	-7171.15	0.55576	-0.04359
5500	-7159.75	0.5613	-0.04806
5600	-7154.65	0.56751	-0.0523
5700	-7128.5	0.57515	-0.05641
5800	-7111.1	0.58249	-0.06047
5900	-7079.9	0.59084	-0.06453
6000	-7075.75	0.59914	-0.06847
6100	-7016.1	0.60755	-0.07221
6200	-6982.45	0.61676	-0.07589
6300	-6953.7	0.62642	-0.07942
6400	-6938.9	0.63605	-0.08285
6500	-6928.7	0.64469	-0.08602
6600	-6924.9	0.65312	-0.08906
6700	-6912.3	0.66245	-0.09197
6800	-6908.15	0.67036	-0.09459
6900	-6906.9	0.67934	-0.09697
7000	-6899.3	0.68807	-0.09907
7100	-6894.9	0.69573	-0.10112
7200	-6880.8	0.70338	-0.10301
7300	-6869.7	0.71106	-0.10486
7400	-6863	0.71774	-0.10674
7500	-6851.75	0.72424	-0.10831
7600	-6846.8	0.73014	-0.10999
7700	-6841.1	0.73386	-0.11157
7800	-6840.85	0.73895	-0.11303
7900	-6838	0.7438	-0.11427
8000	-6836.5	0.74826	-0.11546
8100	-6836.2	0.75047	-0.11677
8200	-6831.7	0.75276	-0.11785
8300	-6824.25	0.75462	-0.1189
8400	-6818.9	0.75622	-0.11985
8500	-6817.8	0.75622	-0.12069
8600	-6813.55	0.75637	-0.12138
8700	-6810	0.75622	-0.12215
8800	-6807.9	0.75493	-0.12277
8900	-6805	0.75322	-0.12324
9000	-6801.7	0.75076	-0.12382
9100	-6807.2	0.74659	-0.12409
9200	-6808.5	0.74393	-0.12454
9300	-6804.1	0.73915	-0.12474
9400	-6800.7	0.73486	-0.12477
9500	-6788.7	0.72956	-0.12477
9600	-6778.6	0.7238	-0.12494
9700	-6779.55	0.71711	-0.12499
9800	-6779.6	0.71033	-0.12489
9900	-6780.05	0.70251	-0.12484
10000	-6792.6	0.69467	-0.12464
10100	-6885	0.68569	-0.12433
10200	-6986.7	0.67781	-0.12396
10300	-7001.7	0.66869	-0.12359
10400	-7006.2	0.65937	-0.12307
10500	-7002.75	0.64879	-0.12261
10600	-6999.4	0.63784	-0.12207
10700	-6787.4	0.62719	-0.12158
10800	-6764.65	0.61575	-0.12081
10900	-6772.5	0.6042	-0.12015
11000	-6791.65	0.59127	-0.11928
11100	-6845.75	0.57944	-0.11841
11200	-6968.15	0.56696	-0.11753
11300	-6952.25	0.55388	-0.11668
11400	-6962.5	0.54002	-0.11581
11500	-6931.5	0.52678	-0.11492
11600	-6937.35	0.51268	-0.11377
11700	-6931.05	0.4983	-0.11274
11800	-6970.1	0.48421	-0.11157
11900	-6975.75	0.46965	-0.11037
12000	-6973.05	0.45408	-0.10916
12100	-6964.95	0.43908	-0.10805
12200	-6970.25	0.4231	-0.10679
12300	-6962.5	0.40736	-0.10546
12400	-6910.7	0.39123	-0.1042
12500	-6911.55	0.37413	-0.10277
12600	-6921.3	0.35754	-0.10121
12700	-6912.4	0.34067	-0.09966
12800	-6888.65	0.32322	-0.09837
12900	-6914.9	0.30524	-0.09685
13000	-6928.9	0.28775	-0.0953
13100	-6924.5	0.26975	-0.09391
13200	-6931.25	0.25127	-0.09242
13300	-6926.1	0.23302	-0.09068
13400	-6907.25	0.21418	-0.08891
13500	-6894.3	0.19537	-0.08719
13600	-6899.25	0.17636	-0.08552
13700	-6899.05	0.15697	-0.0839
13800	-6905.05	0.13666	-0.08225
13900	-6908.95	0.11601	-0.08053
14000	-6903.8	0.09462	-0.07882
14100	-6896.5	0.07495	-0.07699
14200	-6869.75	0.05564	-0.07504
14300	-6849.65	0.0361	-0.07313
14400	-6777.6	0.01574	-0.07154
14500	-6752.85	-0.00123	-0.06964
14600	-6809.3	-0.02012	-0.06778
14700	-6816.9	-0.03713	-0.06608
14800	-6842.4	-0.05354	-0.06429
14900	-6894.5	-0.06907	-0.06226
15000	-6897.2	-0.08327	-0.06032
15100	-6876.5	-0.09661	-0.0584
15200	-6872.9	-0.10812	-0.05651
15300	-6871.6	-0.11898	-0.05475
15400	-6869.55	-0.12819	-0.05293
15500	-6868.5	-0.1438	-0.05105
15600	-6784.1	-0.16074	-0.0492
15700	-6718.6	-0.17789	-0.04723
15800	-6698.7	-0.19473	-0.04519
15900	-6691.7	-0.21122	-0.04331
16000	-6682.15	-0.22821	-0.04167
16100	-6696	-0.24458	-0.03969
16200	-6697.2	-0.26058	-0.03781
16300	-6685.5	-0.27668	-0.03613
16400	-6676.1	-0.29206	-0.03429
16500	-6667.3	-0.30762	-0.03238
16600	-6651.4	-0.32278	-0.03053
16700	-6635.85	-0.33752	-0.02871
16800	-6602.85	-0.35195	-0.02696
16900	-6596.7	-0.36605	-0.02525
17000	-6590.4	-0.3798	-0.02361
17100	-6591.85	-0.39351	-0.02199
17200	-6594.9	-0.4071	-0.0202
17300	-6586.8	-0.42007	-0.01846
17400	-6577.65	-0.43345	-0.01669
17500	-6567.5	-0.44666	-0.01512
17600	-6555.1	-0.45789	-0.0136
17700	-6544.1	-0.46997	-0.01215
17800	-6537.2	-0.48171	-0.01062
17900	-6524.9	-0.49287	-0.00912
18000	-6516.7	-0.50478	-0.00763
18100	-6514.5	-0.51557	-0.00605
18200	-6509	-0.52653	-0.00467
18300	-6496.4	-0.5367	-0.0034
18400	-6486.5	-0.54671	-0.00203
18500	-6472.4	-0.55597	-0.000894148
18600	-6469.55	-0.56531	0.000472308
18700	-6465.55	-0.57448	0.00177
18800	-6463.25	-0.5824	0.00291
18900	-6459.9	-0.5901	0.00408
19000	-6457.1	-0.59957	0.00546
19100	-6451.35	-0.60682	0.00618
19200	-6446.4	-0.61335	0.00738
19300	-6436.85	-0.62064	0.00824
19400	-6435.2	-0.62641	0.0093
19500	-6440.1	-0.6331	0.01005
19600	-6439.3	-0.63937	0.01107
19700	-6440.05	-0.64504	0.01194
19800	-6442.3	-0.65039	0.01271
19900	-6440.65	-0.65502	0.01337
20000	-6437.1	-0.65894	0.01406
20100	-6432.5	--	--
20200	-6428.25	--	--
20300	-6427.55	--	--
20400	-6426.6	--	--
20500	-6425.8	--	--
20600	-6422	--	--
20700	-6416.9	--	--
20800	-6412.8	--	--
20900	-6411.15	--	--
21000	-6411.05	--	--
21100	-6410.4	--	--
21200	-6408.6	--	--
21300	-6405.5	--	--
21400	-6400	--	--
21500	-6396.7	--	--
21600	-6394.7	--	--
21700	-6394.05	--	--
21800	-6393.2	--	--
21900	-6392	--	--
22000	-6388.55	--	--
22100	-6384.65	--	--
22200	-6382.45	--	--
22300	-6379.9	--	--
22400	-6378	--	--
22500	-6375.65	--	--
22600	-6372.3	--	--
22700	-6371.5	--	--
22800	-6370.25	--	--
22900	-6366.25	--	--
23000	-6365.2	--	--
23100	-6363.05	--	--
23200	-6357.2	--	--
23300	-6354.1	--	--
23400	-6351.8	--	--
23500	-6349.4	--	--
23600	-6344.9	--	--
23700	-6337.6	--	--
23800	-6330.75	--	--
23900	-6328	--	--
24000	-6319.75	--	--
24100	-6319.1	--	--
24200	-6319.6	--	--
24300	-6319.2	--	--
24400	-6317.35	--	--
24500	-6306.55	--	--
24600	-6306.3	--	--
24700	-6303.55	--	--
24800	-6300.8	--	--
24900	-6300.3	--	--
25000	-6300.2	--	--
25100	-6297.3	--	--
25200	-6294.3	--	--
25300	-6291.5	--	--
25400	-6287.8	--	--
25500	-6283.3	--	--
25600	-6281	--	--
25700	-6277.6	--	--
25800	-6272.1	--	--
25900	-6267.8	--	--
26000	-6264.25	--	--
26100	-6261.2	--	--
26200	-6256.9	--	--
26300	-6252.4	--	--
26400	-6246.4	--	--
26500	-6239.5	--	--
26600	-6233.6	--	--
26700	-6229.4	--	--
26800	-6223.05	--	--
26900	-6218.85	--	--
27000	-6216.85	--	--
27100	-6216.1	--	--
27200	-6213.7	--	--
27300	-6210.2	--	--
27400	-6206.4	--	--
27500	-6200.6	--	--
27600	-6198.5	--	--
27700	-6195.7	--	--
27800	-6193.4	--	--
27900	-6189.5	--	--
28000	-6186.2	--	--
28100	-6182.05	--	--
28200	-6178.6	--	--
28300	-6176.65	--	--
28400	-6172	--	--
28500	-6169.5	--	--
28600	-6168.75	--	--
28700	-6167.6	--	--
28800	-6166.15	--	--
28900	-6167.7	--	--
29000	-6170.8	--	--
29100	-6176.8	--	--
29200	-6187.8	--	--
29300	-6193.3	--	--
29400	-6196.1	--	--
29500	-6198.8	--	--
29600	-6200.65	--	--
29700	-6195.3	--	--
29800	-6185.8	--	--
29900	-6186.7	--	--
30000	-6186.7	--	--
30100	-6187.3	--	--
30200	-6190.7	--	--
30300	-6195.35	--	--
30400	-6196.6	--	--
30500	-6200.15	--	--
30600	-6205.9	--	--
30700	-6206.7	--	--
30800	-6207.1	--	--
30900	-6208.2	--	--
31000	-6206.4	--	--
31100	-6205.55	--	--
31200	-6205.35	--	--
31300	-6201.9	--	--
31400	-6198.2	--	--
31500	-6194.95	--	--
31600	-6193.1	--	--
31700	-6192.1	--	--
31800	-6190.8	--	--
31900	-6186.1	--	--
32000	-6184.2	--	--
32100	-6181.8	--	--
32200	-6180.35	--	--
32300	-6179.2	--	--
32400	-6178.3	--	--
32500	-6177.6	--	--
32600	-6176.1	--	--
32700	-6175.25	--	--
32800	-6174.45	--	--
32900	-6175.45	--	--
33000	-6172.9	--	--
33100	-6171.9	--	--
33200	-6170.8	--	--
33300	-6169.8	--	--
33400	-6168.2	--	--
33500	-6168.25	--	--
33600	-6167.6	--	--
33700	-6165.3	--	--
33800	-6164.2	--	--
33900	-6164.25	--	--
34000	-6165	--	--
34100	-6168.15	--	--
34200	-6171.05	--	--
34300	-6171.8	--	--
34400	-6170.9	--	--
34500	-6168.8	--	--
34600	-6167.85	--	--
34700	-6166.45	--	--
34800	-6160.1	--	--
34900	-6160.2	--	--
35000	-6160.2	--	--
35100	-6158.65	--	--
35200	-6157.8	--	--
35300	-6155.1	--	--
35400	-6146.6	--	--
35500	-6133.1	--	--
35600	-6124.1	--	--
35700	-6121.35	--	--
35800	-6114.6	--	--
35900	-6110.9	--	--
36000	-6107.05	--	--
36100	-6103.9	--	--
36200	-6099.7	--	--
36300	-6095.95	--	--
36400	-6094.85	--	--
36500	-6094.5	--	--
36600	-6094.25	--	--
36700	-6093	--	--
36800	-6091.7	--	--
36900	-6090.75	--	--
37000	-6084.4	--	--
37100	-6070	--	--
37200	-6058.8	--	--
37300	-6059.25	--	--
37400	-6056.65	--	--
37500	-6037.85	--	--
37600	-6034.2	--	--
37700	-6040.25	--	--
37800	-6036.7	--	--
37900	-6029.3	--	--
38000	-6029.3	--	--
38100	-6029.1	--	--
38200	-6017.1	--	--
38300	-6013.1	--	--
38400	-6002.8	--	--
38500	-5995.3	--	--
38600	-5997.2	--	--
38700	-6002.35	--	--
38800	-6004.3	--	--
38900	-6005.3	--	--
39000	-6002.2	--	--
39100	-5990.3	--	--
39200	-5985.95	--	--
39300	-5979.4	--	--
39400	-5977.65	--	--
39500	-5978.2	--	--
39600	-5976.3	--	--
39700	-5974.9	--	--
39800	-5974	--	--
39900	-5971.85	--	--
40000	-5970.75	--	--
40100	-5966.8	--	--
40200	-5967.85	--	--
40300	-5965.8	--	--
40400	-5965.25	--	--
40500	-5961.7
40600	-5956.2
40700	-5952.8
40800	-5954.1
40900	-5954.25
41000	-5953.5
41100	-5949.3
41200	-5945.9
41300	-5941.7
41400	-5939.1
41500	-5939
41600	-5939.2
41700	-5932.1
41800	-5930.9
41900	-5924.5
42000	-5921.2
42100	-5930.55
42200	-5931.7
42300	-5932.1
42400	-5932.45
42500	-5941.95
42600	-5935.1
42700	-5941.85
42800	-5956.7
42900	-5962.3
43000	-5964.3
43100	-5965.8
43200	-5969.1
43300	-5974.3
43400	-5979.5
43500	-5982.8
43600	-5980.8
43700	-5980.5
43800	-5980.6
43900	-5981.65
44000	-5982.6
44100	-5983.9
44200	-5984.4
44300	-5980.9
44400	-5980.2
44500	-5978.8
44600	-5977.9
44700	-5977.1
44800	-5977.5
44900	-5977.15
45000	-5975.2
45100	-5972.3
45200	-5969.8
45300	-5967.6
45400	-5964.6
45500	-5963.7
45600	-5962.8
45700	-5957.85
45800	-5955.05
45900	-5951.3
46000	-5947.6
46100	-5943.15
46200	-5938.1
46300	-5933.1
46400	-5930.4
46500	-5929.2
46600	-5927.3

## Sheet: Fig.3c
Distance to trench/m	Depth difference/m
-16400	5.08484
-16300	5.01675
-16200	4.98969
-16100	3.37566
-16000	3.31803
-15900	2.97081
-15800	2.37894
-15700	2.24617
-15600	2.78306
-15500	2.31973
-15400	3.59941
-15300	4.37193
-15200	4.29017
-15100	4.02199
-15000	3.95403
-14900	3.11165
-14800	2.79554
-14700	2.81671
-14600	2.86695
-14500	3.74277
-14400	4.62339
-14300	4.92975
-14200	4.97214
-14100	4.38814
-14000	3.39169
-13900	3.42225
-13800	2.48348
-13700	2.15836
-13600	2.56854
-13500	3.03483
-13400	2.62144
-13300	3.31318
-13200	3.89593
-13100	3.63923
-13000	3.49064
-12900	4.19484
-12800	3.62138
-12700	4.17684
-12600	4.77863
-12500	4.14822
-12400	4.03731
-12300	4.1937
-12200	3.22223
-12100	3.80917
-12000	4.45221
-11900	5.66429
-11800	5.94157
-11700	7.33328
-11600	7.57107
-11500	7.55687
-11400	6.56538
-11300	5.51737
-11200	5.09623
-11100	5.01764
-11000	4.75634
-10900	4.05132
-10800	4.5212
-10700	5.22089
-10600	4.47013
-10500	3.97253
-10400	4.38908
-10300	4.4027
-10200	4.36784
-10100	4.60647
-10000	5.68964
-9900	5.09003
-9800	3.99123
-9700	3.94741
-9600	3.60105
-9500	1.69737
-9400	1.04627
-9300	-0.061
-9200	-0.77652
-9100	-0.9516
-9000	-0.22602
-8900	0.29489
-8800	3.08832
-8700	4.1663
-8600	4.75564
-8500	5.85696
-8400	6.72074
-8300	4.33334
-8200	3.97792
-8100	3.59662
-8000	2.19119
-7900	1.69184
-7800	2.04473
-7700	2.97058
-7600	3.54172
-7500	4.95877
-7400	5.61498
-7300	5.56809
-7200	6.54324
-7100	6.63517
-7000	6.79697
-6900	6.89039
-6800	6.96121
-6700	6.65466
-6600	6.2155
-6500	4.9012
-6400	3.82086
-6300	3.61123
-6200	2.95745
-6100	3.67947
-6000	4.15291
-5900	4.91474
-5800	5.4734
-5700	5.48463
-5600	4.96751
-5500	4.06379
-5400	3.24143
-5300	3.11938
-5200	2.71245
-5100	2.71245
-5000	2.57449
-4900	1.07329
-4800	0.57561
-4700	1.17666
-4600	2.05413
-4500	3.09711
-4400	5.39499
-4300	6.87923
-4200	9.585
-4100	10.1367
-4000	8.34886
-3900	7.69754
-3800	7.28484
-3700	5.6821
-3600	3.81194
-3500	2.54439
-3400	1.82529
-3300	1.83981
-3200	2.13911
-3100	3.26949
-3000	5.24349
-2900	5.36262
-2800	5.18019
-2700	5.42746
-2600	5.93819
-2500	5.63958
-2400	6.4744
-2300	7.15742
-2200	7.45027
-2100	7.80716
-2000	8.24131
-1900	9.83734
-1800	8.95551
-1700	8.99908
-1600	8.93735
-1500	9.05077
-1400	8.29744
-1300	9.76083
-1200	10.5935
-1100	10.6806
-1000	9.38031
-900	7.97683
-800	8.67346
-700	6.62813
-600	6.43731
-500	5.89452
-400	5.02354
-300	2.90541
-200	1.97231
-100	-0.20952
0	-0.91563
100	-0.6777
200	-0.65618
300	-0.74883
400	-1.38006
500	-0.55301
600	0.72459
700	0.68491
800	0.72876
900	1.0942
1000	0.65061
1100	0.46019
1200	1.43553
1300	3.04131
1400	3.56161
1500	3.86267
1600	4.23901
1700	3.39377
1800	2.45152
1900	2.54695
2000	1.60385
2100	1.60385
2200	0.87926
2300	0.44162
2400	0.47991
2500	1.07496
2600	1.0579
2700	1.59326
2800	0.95891
2900	0.69529
3000	0.90198
3100	0.85411
3200	-0.26015
3300	-0.92378
3400	-1.54691
3500	-1.79501
3600	-1.89374
3700	-1.70829
3800	-1.12926
3900	-0.22054
4000	-0.69538
4100	-1.07607
4200	-0.26068
4300	-0.26068
4400	-0.10509
4500	0.61091
4600	1.08164
4700	1.05086
4800	1.08164
4900	-0.27019
5000	-1.08581
5100	-0.8682
5200	-2.72299
5300	-2.72976
5400	-2.00008
5500	-2.45393
5600	-3.48458
5700	-3.29892
5800	-3.86009
5900	-4.03864
6000	-2.44863
6100	-1.5162
6200	-0.75452
6300	-0.99278
6400	-1.58458
6500	-2.31198
6600	-2.23303
6700	-2.75038
6800	-2.53234
6900	-2.39093
7000	-0.25037
7100	-0.78296
7200	-0.8845
7300	-1.43221
7400	-1.32759
7500	-2.58608
7600	-3.05495
7700	-2.44566
7800	-0.26527
7900	1.21104
8000	1.97081
8100	3.65463
8200	3.39778
8300	2.69597
8400	1.52051
8500	1.67732
8600	1.0323
8700	0.02484
8800	-0.21294
8900	1.08259
9000	0.31535
9100	0.01121
9200	0.21946
9300	-0.20578
9400	-0.88163
9500	-1.40942
9600	-1.91479
9700	-2.3261
9800	-3.11708
9900	-2.6398
10000	-2.43594
10100	-1.74129
10200	-1.97544
10300	-0.96964
10400	-0.80944
10500	1.52467
10600	2.04012
10700	3.84944
10800	3.52496
10900	2.26674
11000	0.6093
11100	1.66245
11200	0.55474
11300	0.50127
11400	0.67778
11500	-0.4183
11600	-1.92438
11700	-2.40972
11800	-2.40575
11900	-2.22392
12000	-2.05394
12100	-2.05394
12200	-1.22361
12300	-0.58592
12400	-1.33179
12500	-1.0754
12600	-1.04627
12700	-0.9066
12800	-1.36866
12900	-0.72177
13000	-1.16945
13100	-0.67641
13200	-1.58099
13300	-2.23679
13400	-2.172
13500	-1.714
13600	-1.74627
13700	-0.5813
13800	0.31605
13900	-0.56428
14000	-0.86389
14100	-1.06302
14200	-1.22652
14300	-1.431
14400	-1.57671
14500	-1.4772
14600	0.06934
14700	0.44995
14800	1.33124
14900	1.85981
15000	1.91888
15100	1.00715
15200	1.48725
15300	1.01597
15400	0.37996
15500	-0.313
15600	-0.12208
15700	-0.55574
15800	-1.13054
15900	-1.44654
16000	-0.25816
16100	-0.21471
16200	0.05173
16300	1.66604
16400	2.28921
16500	1.65819
16600	1.66604
16700	1.56241
16800	0.18789
16900	-0.2671
17000	-0.14844
17100	-0.19426
17200	0.46431
17300	1.36499
17400	1.65833
17500	0.54983
17600	-0.3822
17700	-1.72583
17800	-2.57039
17900	-3.2859
18000	-2.71389
18100	-1.7831
18200	-1.85384
18300	-0.50013
18400	0.47585
18500	1.13104
18600	0.99658
18700	1.12384
18800	0.78659
18900	1.23092
19000	0.69781
19100	1.13864
19200	1.37431
19300	1.73988
19400	2.14744
19500	3.00588
19600	2.62402
19700	2.65605
19800	2.28575
19900	1.26719
20000	0.85036
20100	0.72864
20200	0.07108
20300	-0.26821
20400	-0.79957
20500	-0.71633
20600	0.09641
20700	0.37508
20800	0.31467
20900	0.26192
21000	0.08201
21100	-0.74978
21200	-0.79508
21300	-0.95764
21400	-0.86099
21500	-1.21787
21600	-1.3813
21700	-1.46396
21800	-0.57598
21900	-0.06783
22000	1.0695
22100	1.91237
22200	2.12228
22300	1.68339
22400	1.61194
22500	1.47744
22600	1.46784
22700	1.85374
22800	2.39777
22900	2.11779
23000	1.77219
23100	1.37369
23200	-0.00238
23300	-1.44328
23400	-1.0867
23500	-0.81205
23600	-0.55713
23700	-0.15495
23800	0.9058
23900	1.01047
24000	1.32547
24100	0.41691
24200	-0.17896
24300	-0.28361
24400	-0.50243
24500	-0.71114
24600	-0.8908
24700	-0.78122
24800	-0.90796
24900	-0.669
25000	-0.13929
25100	0.00238
25200	0.95659
25300	1.59362
25400	1.52717
25500	1.23196
25600	1.35105
25700	0.87603
25800	1.08568
25900	0.9949
26000	0.11558
26100	0.03784
26200	-0.21642
26300	-0.86313
26400	-0.45137
26500	0.08035
26600	0.22687
26700	0.50176
26800	0.23661
26900	-0.38595
27000	-0.64268
27100	0.09562
27200	0.16369
27300	0.75382
27400	1.58346
27500	1.14636
27600	-0.05154
27700	-0.89694
27800	-1.33687
27900	-1.58112
28000	-0.91435
28100	-0.59545
28200	-0.00935
28300	0.42923
28400	-0.02896
28500	-1.15982
28600	-1.47655
28700	-1.69659
28800	-1.96027
28900	-1.47158
29000	-1.22001
29100	-0.22478
29200	-0.40339
29300	0.13475
29400	-0.90854
29500	0.00429
29600	-1.01603
29700	-1.05824
29800	-0.44681
29900	-0.33573
30000	-0.1485
30100	0.85391
30200	1.53876
30300	-0.13239
30400	0.271
30500	0.09228
30600	0.19683
30700	0.31634
30800	1.13789
30900	1.42783
31000	1.17716
31100	1.60171
31200	1.89073
31300	1.21601
31400	1.74693
31500	1.0523
31600	-0.07373
31700	-0.48524
31800	-0.92942
31900	-1.01591
32000	-0.7708
32100	-0.13035
32200	0.11647
32300	0.57948
32400	0.46157
32500	-0.15969
32600	-0.1482
32700	-1.12444
32800	-1.70836
32900	-1.42602
33000	-0.45783
33100	-0.6232
33200	0.05751
33300	0.24239
33400	0.08026
33500	0.01494
33600	-0.03287
33700	0.09676
33800	-0.08425
33900	0.14681
34000	0.44439
34100	0.38975
34200	0.19249
34300	0.426
34400	0.25014
34500	-0.15807
34600	-0.26477
34700	0.24594
34800	-0.01804
34900	-0.39775
35000	-0.58795
35100	-0.50154
35200	-0.66367
35300	-1.03047
35400	-0.66367
35500	-0.67916
35600	-0.11254
35700	0.82439
35800	0.89055
35900	0.60824
36000	0.19565
36100	-0.2167
36200	-1.79372
36300	-1.43634
36400	-1.2665
36500	-1.18384
36600	-0.6121
36700	0.29834
36800	0.58965
36900	0.72918
37000	1.40422
37100	2.20246
37200	2.9958
37300	2.61248
37400	1.60415
37500	2.47588
37600	1.07406
37700	0.92746
37800	1.07183
37900	0.74345
38000	0.74588
38100	1.05481
38200	0.63525
38300	0.64469
38400	1.76367
38500	1.07859
38600	0.89359
38700	1.17194
38800	1.00576
38900	1.15473
39000	1.89626
39100	2.09955
39200	2.40078
39300	2.08646
39400	0.86168
39500	0.2907
39600	-0.04315
39700	-0.20992
39800	0.07876
39900	0.58122
40000	0.52165
40100	0.2113
40200	-0.14666
40300	-0.58982
40400	-0.80126
40500	-0.66758
40600	-0.02702
40700	0.9235
40800	0.9941
40900	1.29186
41000	1.38891
41100	1.50899
41200	1.90142
41300	2.2405
41400	1.86887
41500	1.80983
41600	1.98736
41700	1.4062
41800	0.80586
41900	1.46015
42000	0.58572
42100	-0.48018
42200	-1.13214
42300	-1.24078
42400	-1.99814
42500	-0.89545
42600	-0.98751
42700	-0.30456
42800	-0.69124
42900	-0.61637
43000	-0.43911
43100	-0.31228
43200	-0.6766
43300	-0.02808
43400	0.51457
43500	0.37889
43600	0.64706
43700	0.67862
43800	-0.4524
43900	-0.94067
44000	-0.88624
44100	-0.46835
44200	0.29272
44300	1.15477
44400	1.98561
44500	2.28395
44600	2.51008
44700	2.15106
44800	2.15106
44900	2.82396
45000	3.76323
45100	3.89757
45200	3.86125
45300	3.78611
45400	3.30929
45500	2.61747
45600	1.72623
45700	1.02824
45800	0.2391
45900	-0.42761
46000	-0.51474
46100	-0.11632
46200	-0.06469
46300	0.54503
46400	1.56168
46500	1.69101
46600	1.28267

## Sheet: Fig.3d
Match number	Horizontal displacement(X direction)/m	Horizontal displacement(Y direction)/m	Location
1	22.4455	5.91872	Landward slope
2	22.6324	6.08021	Landward slope
3	21.1475	0.528432	Landward slope
4	10.2224	-0.341682	Seaward slope
5	7.59829	-17.1211	Seaward slope
6	3.29431	-7.48869	Seaward slope
7	1.12772	-9.85381	Seaward slope
8	-0.111723	-1.06296	Seaward slope
9	1.76186	-2.55383	Seaward slope
10	3.35872	0.252829	Seaward slope
11	4.90765	9.61623	Seaward slope
12	1.3794	3.78242	Seaward slope

## Sheet: Fig.3e
Distance to trench/m	Horizontal displacement(5 km)/m	Horizontal displacement(10 km)/m	Uncertainty(1 sigma)/m
-11759	29.991	31.98	7.74645
-6784	26.9029	24.9138	6.89143
-1695	23.1876	20.4131	6.35678
3397	14.0278	14.8133	7.95574
8386	15.4465	12.4092	11.7857
13260	6.49278	5.86561	11.4263
18232	2.09658	2.41016	10.7783
23309	-0.31359	-3.03433	16.2727
28170	5.23543	-2.1981	17.2275
33145	11.1488	2.25187	19.244
38108	12.663	6.01489	14.959
43142	4.23791	3.87056	17.8116
